# Supplementary material for: Unraveling Mobile Health Exercise Interventions for Adults: Scoping Review on the Implementations and Designs of Persuasive Strategies
Source: JMIR Mhealth Uhealth. 2021 Jan 18;9(1):e16282. doi: 10.2196/16282 (PMC7850911; doi:10.2196/16282)
Supplement: Multimedia Appendix 3 [file mhealth_v9i1e16282_app3.xlsx]

## Sheet: General Study Characteristics
Paper	Title	Keywords	Intervention goal	App/device name	Theoretical embedding	Experimental design	Control group	Baseline comparison		Follow up		Outcome measurement	Target group characteristics				Behavior	Country and/or city	Setting		Season		Additional notes
						1 = RCT, 2 = Factorial design, 3 = other	0= no, 1 = yes	0=no, 1 = yes	Baseline measurement type	0 = no, 1 = yes	Duration and time	Main outcome measurement	Target group	Age restrictions	n	Duration	Walking, running, strenght exercise, sedentary, etc.		Was the study performed in a specific setting?	Did the study examine confounder effects of the physical environment?	Did the authors mention seasonal effects?
Adams et al. (2017)	Adaptive goal setting and financial incentives: a 2x2 factorial randomized controlled trail to increase adults physical activity	Adaptive interventions, rewards, goals, mHealth, pedometer, Fitbit, text messaging	To investigate the effect of immidiate vs. delayed rewards and to invesitage adaptive vs. static goals on increasing step count	WALK-IT	Transtheoretical model, social congitive theory, ecological models, behavioral economics	2	0	1	10 day blinded pedometer baseline	0	none	Step count	Healthy adults	18-60 yrs	96	110 days	Increase steps	U.S. California, County of San Diego	No	No	No
Chapman et al. (2016): Study 1	Goals and social comparisons promote walking behavior	Behaviour change, walking, physical activity, pedometer, reference point, goals, social comparison	Examine the influence of goal difficulty on increasing step count	\	Behavioral economics (prospect theory), goal setting theory	1	0	1	7 day blinded pedometer measurement	0	none	Step count	Healthy adults	18+	148	2 weeks	Increase steps	Not mentioned	No	No	No
Chen & Pu (2014)	HealthyTogether: Exploring social incentives for mobile fitness applications	Health, mobile fitness applications, group interaction, competition, cooperation, gamification	Examine the effectiveness of cooperation vs. competition	HealthyTogether	\	3	0	0	\	0	\	Step count	Adults	18+	36	5 days	Increase steps and stair flights	Switzerland	No	No	No
Ciman et al (2016)	Stairstep recognition and counting in a serious game for increasing users' physical activity	Activity recognition, energy consumption, pervasive and mobile computing, ubiquitous applications	Examine the effectiveness of cooperation vs. competition	Climb the world	Fogg's behavioral model	2	0	1	2 day unblinded app baseline measurment	1	2 day unblinded app follow-up measurment	Stair flight count	Students	\	13	5 days	Increase steps and stair flights	Italy	No	No	No
Consolvo et al. (2006)	Design requirements for technologies that encourage physical activity	Design requirements, fitness, physical activity, pedometer, mobile phone, obesity, social support	Examine the effectiveness of sharing vs. not sharing	Houston	Fogg's behavioral model	1	0	1	7 day unblinded app measurement	0	\	Step count	Adult females	\	13	2 weeks	Increase steps	U.S., Washington, Seattle area	No	No	No
Consolvo et al. (2008)	Flowers or a robot army? Encouraging awareness and activity with personal, mobile displays	Ambient display, calm technology, personal mobile display, persuasive technology, mobile phone, awarness, physical activity, fitness, field experiment, glanceable display	Examine the effectiveness of a glanceable display as a reminder	Ubifit	\	1	1	0	\	0	\	Activity duration	Adults	\	28	3 months	Increase physical activity (own preference)	\	No	No	No, but the authors did mention that the study was performed during the christmas hollidays, in which activity levels in general decline, while body weight increases
Ding et al. (2016)	WalkMore: Promoting walking with Just-in-Time context aware prompts	\	Examine the effectiveness of optimizing the timing of reminders	WalkMore	Fogg behavior model, goal setting theory, habit formation theory	1	1	1	7 day unblinded app measurement	0	\	Step count	Adults	\	19	3 weeks	Increase steps	U.S., Vermont, Massachusetts	No	No	The study looked at weather related factors, however since not all participants started at the same time is was difficult to draw conclusions. During heavy snow fall, users walked less.
Fanning et al. (2017)	A smartphone app delivered randomized factorial trail targeting physical activity in adults	Physical activity, technology, health behavior, theory.	Examine the effectiveness of goal setting and rewards	\	Social Cognitive Theory	2	0	1	7 day blinded pedometer measurement	1*	7 day blinded pedometer measurement*	MPVA time (accelerometer measurement)	Healthy inactive adults	30-54 yrs	116	12 weeks	Increase amount of MPVA	U.S., Illinios, Champaign-Urbana and surrounding communities	No	No	No		* It is not clearly stated in the article if this was a follow-up measurement after the intervention period, or a measurement in the last week of the intervention period
Finkelstein et al. (2016)	Effectiveness of activity trackers with and without incentives to increase physical activity (TRIPPA): a randomized controlled trial	\	To determine the effectiveness of a Fitbit app with and without charity or cash based incentive	TRIPPA	Behavioral economics	1	1	1	7 day blinded pedometer measurement	1	6 months unblinded Fitbit measurment (no rewards)	MPVA bout minutes	Adult office workers	21-65 yrs	743	6 months	Increase amount of steps	China, Singapore	No	No	No
Harries et al. (2016)	Effectiveness of a smartphone app in increasing physical activity amongst male adults: a randomized controlled trail	Physical activity, RCT, smartphone, males	Examine the effect of including social norm feedback	bActive	Social norms approach	1	1	0	\	0	\	Step count	Inactive men	22-40 yrs	152	6 weeks	Increase steps	U.K., Bristol	No	No	No
Herrmanny et al. (2016)	Supporting users in setting effective goal in activity tracking	Persuasive technology, behavior change support system, activity tracking, goal setting, personalization, pedometer, physical activity	Examine the effect of three different goal setting designs	Move My Day	Goal setting theory	3	0	0	\	0	\	Step count	none	\	79	12 weeks	Increase steps	\	No	No	No
Lin et al. (2006)	Fish'n'steps: Encouraging physical activity with an interactive computer game	\	Examine the effect of a competition vs. no competition	Fish'n'steps	Transtheoretical model	1	0	1	4 week unblinded measurement	1	4 week unblinded measurement	Step count	Adult office workers	18+	19	6 weeks	Increase steps	U.S., New Jersey	No	No	No
Marshall et al. (2012)	Using step cadence goals to increase moderate-to-vigorous-intensity physical activity	Physical activity intervention, pedometer, 100 steps per minute, promotoras, randomized controlled trail	Examine the effect of receiving a cadence goal vs. a 10.000 steps/day goal vs. Self-set step goal	Pasos Adelante Intervention program	Behavioral socioecological models for Latino health promotion	1	0	1	7 day blinded pedometer measurement	0*	\*	Step count	Latin woman	16-65 yrs	171	12 weeks	Increase walking time	U.S., San Diego county	No**	Self-reported neighborhood walkability was measured, but no confounder effect were reported	No		* The researchers measured the step count in the last week of the intervention, not in the weeks after the intervention period was finished (i.e. when the individuals did not receive the intervention). ** a part of the intervention was performed at community sites.
Monroe et al. (2017)	Effect of adding online social support tools to an adult walking program: a pilot randomized controlled trail	Online social support, walking, pedometer, physical activity, intervention, behavior change	Examine the effect of including social support	\	Social Cognitive Theory	1	0	1	7 day blinded pedometer measurement	0	\	Step count	Insufficient active adults	18-64 yrs	63	3 months	Increase steps	\	No	No	No
Moon et al. (2016)	The effect of goal variation on adult physical activity behavior	Motivation, adults, goal-setting theory, pedometer, physical activity promotion	Examine the effect of different goal difficulties	\	Goal setting theory	1	1	1	10 day unblinded step count measurement, of with the last 7 days were used.	0	\	Step count	Middle aged healthy adults	40-65 yrs	96	7 days	Increase steps	U.S.	No	No	No
Patel et al. (2016a)	A randomized controlled trail of social comparison feedback and financial incentives to increase physical activity	Physical activity, social comparison, performance feedback, teams, financial incentives, behavioral economics, connected health	Examine the effect of different combinations of social comparison feedback and financial rewards	Moves app	Behavioral economics	2	0	0	\	1	13 week unblinded measurement (no rewards)	Proportion of participant-days achieving the step goal	Working adults	18+ yrs	286	13 weeks	Increase steps	U.S., Philadelphia, Pennsylvania	No	No	No
Patel et al. (2016b)	Individual versus team based financial incentives to increase physical activity: a randomized controlled trail	Behavioral economics, financial incentives, physical activity, step counts, connected health, smartphones, teams	Examine the effect of Individual vs. Team based vs. Combined effort financial rewards	Moves app	Behavioral economics	1	1	0	\	1	13 week unblinded measurement (no rewards)	Proportion of participant-days achieving the step goal	Adults	18+ yrs	304	13 weeks	Increase steps	U.S., Philadelphia, Pennsylvania	No	No	No
Patel et al. (2016c)	Framing financial incentives to increase physical activity among overweight and obese adults	\	Examine the effect of gain incentives vs. lottery incentives vs. Loss incentives	Moves app	Behavioral economics	1	1	0	\	1	13 week unblinded measurement (no rewards)	Proportion of participant-days achieving the step goal	Working overweight adults	18+ yrs	279	13 weeks	Increase steps	U.S., Philadelphia, Pennsylvania	No	No	No
Prestwich et al. (2010)	Can Implementation Intention and text messages promote brisk walking? A randomized trail	United kingdom, implementation intentions, text messages, randomized controlled trail, physical activity	Examine the effect goal reminders vs. implementation plan reminders	\	\	1	1	1	Self-reported amount of brisk walking	1	Suprise recall task	Self-reported amount of brisk walking	Inactive adults	\	149	4 weeks	Increase brisk walking	U.K.	No	No	No
Prestwich et al. (2017)	Do web-based competition promote physical activity? Randomized controlled trial	UK, Competition, self-monitoring, physical activity, control theory	Examine the effect of competition (leaderboard) and the effect of receiving feedback	-	Control Theory	1	1	1	7 day unblinded pedometer baseline (user had to track their steps on the study website)	0	\	Step count	Inactive adults living in a specific city in the UK (not specified which)	18-65 yrs	263	4 weeks	Increase steps	U.K.	No	No	No
Rabbi et al. (2015a)	MyBehavior: Automatic Personalized health feedback from user behaviors and preferences using smartphones	Mobile phone sensing, machine learning, mobile health, health feedback	Examine the effect of automated small goals on PA behavior	MyBehavior	Social cognitive theory	3	0	1	2, 3, or 4 week app measurements (no goals)	0	\	Number of goals followed, minutes walked	Adults	\	16	7 to 9 weeks	Increase walking time, decrease calorie consumption	U.S., New York, Ithaka	No	No	No
Rote et al. (2015)	The efficacy of a walking intervention using social media to increase physical activity: a randomized trial	Young woman, pedometer, Facebook, social support	Examine the effect of facebook delivered social support	\	\	1	1	1	7 day blinded pedometer measurement	0	\	Step count	Female freshmen students	\	63	7 weeks	Increase steps	U.S., Midwest, urban universities	No	No	No
Thomas et al. (2015)	Behavioral response to a Just-In-Time adaptive intervention (JITAI) to reduce sedentary behavior in obese adults: Implications for JITAI optimization	Technology, mHealth, just-in-time adaptive interventions	Examine the effect of the frequency of sending reminders and the difficulty of the goal	B-MOBILE	\	3	0	1	7 day blinded pedometer measurement	0	\	Walk break time	Obese adults	21-71 yrs	30	21 days	Reduce sedentary behavior	U.S., Rhode Island, Providence	No	No	No
Thompson et al. (2014)	"Go4Life" exercise counseling, accelerometer feedback, and activity levels in older people	Physical activity, accelerometers, exercise counseling, older adults	Examine the effect of telephone counseling for walking goals	Go4Life	\	2	1	1	2 week blinded pedometer measurement	0*	\*	Activity units	Sedentary elderly	65 + yrs	49	2x24 weeks	Increase steps	U.S, New York, Rochester	No	No	No		* The researchers measured the step count in the last week of the intervention, not in the weeks after the intervention period was finished (i.e. when the individuals did not receive the intervention).
Wally et al. (2017)	A randomized-controlled trail of social norm interventions to increase physical activity	Physical activity, social norms, descriptive norms, injunctive norms, randomized controlled trial, pedometers	Examine the effect of social feedback	\	Theory of planned behavior, theory of normative conduct	2	1	1	2 day unblinded app baseline measurment	0	\	Step count	University students	\	111	6 days	Increase steps	U.S., West	No, but authors did not use the data from the weekend	No	No
Walsh et al. (2014)	StepCity: A preliminary investigation of a personal informatics based social game on behavior change	Fitbit, exercise, games, gamification, serious games, games with a purpose	Examine the effect of adding social elements and gamification	StepCity	\	2	1	1	IPAQ questionnaire	0	\	Step count	Adults	\	50	30 days	Increase steps	\	No	No	No
Wang et al. (2015)	Wearable sensor/device (Fitbit one) and SMS text-messaging prompts to increase physical activity in overweight and obese adults: A randomized controlled trail.	Behavioral health, e-health, mobile healts, sensor technology	examine the effect of adding reminders	\	\	1	0	1	7 day unblinded app measurement	0	\	Step count	Overweight adults	18-69	67	6 weeks	Increase steps and MPVA	U.S., California, San Diego	No	No	No
Zhou et al. (2018)	Evaluating machine learning based automated personalized daily step goals delivered through a mobile phone app: randomized controlled trail	Physical activity, cell phone, fitness tracker, clinical trial	Examine the effect of adaptive goal setting	Cal Fitness	Goal setting theory, social cognitive theory	1	0	1	7 day unblinded measurement (with gradually increasing step goals	0	\	Step count	Adults	\	64	9 weeks	Increase amount of steps	US., California, Berkely	No	No	No
Zuckerman & Gal-OZ (2014) study 2	Deconstructing gamification: evaluating the effectiveness of continuous measurement, virtual rewards and social comparison for promoting physical activity	Persuasive technology, behavior change, virtual reward, social comparison, physical activity	Examine the effect of rewards and leaderboards	StepByStep	Goal setting theory, self-determination theory	1	0	0	\	0	\	Walking time	Students	\	59	10 days	Increase amount of time walked	\	No	No	No

## Sheet: Monitoring
	Monitoring of behavior and behavior outcome in mobile exercise interventions
	The identified technical implementations and design principles of monitoring of behavior and monitoring of behavior outcomes in 28 studies (82 intervention arms, 1 intervention arm did not include monitoring)
		Technical implementation				N
		Description of the delivery system ("What" delivers the strategy)
		General
			Number of different systems			7
			Medium number of systems used (mean)			2 (M = 1.68)
			Range of systems used			1-3
		Details
			Mobile application			46
			Wearable acticity tracker			48
			Website or desktop application			26
			SMS			4
			Email			4
			Paper log book			8
			Webcam at kiosk			2
		Description of the delivery elements ("What" delivers the strategy)
		General
			Number of different elements used			2
			Medium number of elements used (mean)			1 (M = 1.45)
			Range of elements used			1-2
		Details
			Data entry field (also includes non-digital logs)			42
			Monitoring on background (automatic tracking, of behavior) by:			77
				Accelerometer measurement		77
					Accelerometry meausement, validated	49
					Accelerometry meausement, not validated	3
					Accelerometry meausement, validation not specified	25
				Internal GPS tracker		2
				Phone usage		2
		Description of the workflow of monitoring (BIT: "When" is the strategy implemented)
			Automated tracking of behavior by device
				Continious tracking of behavior		77
			Active monitoring of behavior by participant
				User can log her behavior or correct her behavior log when she prefers		18
				Daily self-logging of PA behavior at a predefined time(slot) in the system		9
				Weekly self-logging of PA behavior at a predefined time(slot) in the system		8
		Design implementations				N
		The behavior type that was monitored (BIT: Charateristics of elements)
		General
			Number of behaviors			8
			Medium (average) of systems used			1 (M = 1.33)
			Range of systems used			1-4
		Details
			Step count ( and walking distance)			65
			Time and/or intensity of PA activities performed by user (differs between users) (e.g. swimming)			9
			Walking time (or running time)			8
			Movement time (includes several behaviors, such as cycling, running, walkigng)			4
			Floor count			5
			Sedentary time			7
			Behavior outcomes (e.g. mood, calories burned)			7
			Not PA related behavior (food intake, social interactions, phone usage)			4
		Complexity of the use of monitoring (BIT: Characteristics of elements)
			Only self-logging (active tracking of behavior)			42
			Only automatic tracking (passive tracking of behavior)			5
			Combination of self-logging and automatic tracking			35
			Using multiple systems to monitor behavior
				No automatic sync between devices:		32
				Automatic sync between devices		26
					Continious sync between devices	23
					Delayed sync between devices (sync with device less than once every 5 min)	3
		Characteristics of monitoring (BIT: Characteristics of the element)
		Option to correct tracked PA behavior				9
		Ecological Momentary Assessments to control the monitored PA behavior of the device				3
		Use of quick access buttons to facilitate self-logging				2
		Photo of wearable activity tracker display to validate step-count				2

## Sheet: Goal setting
	Goal setting
	Various technical implementations and design principles of goal setting. Goal setting is implemented in 23 studies (66 intervention arms, 5 arms did not include goal setting)
	Technical implementations				N (arms)
		Delivery systems (BIT: elements): Summary
			Total number of identified systems		8
			Median number of delivery systems used in each arm (mean)		1 (M = 1.38)
			Range of delivery systems used in the intervention arms		1-3
		Delivery systems (BIT: elements): Details
			Mobile application		22
			Website or desktop application		3
			SMS		15
			Email		16
			Paper log book		3
			Real life reminders of goal (e.g. key karabiners)		4
			Social media platform (Facebook)		1
			By a researcher or other individual		27
			Personalized delivery system: the user could choose the delivery system		11
		Delivery elements (BIT: elements): Summary
			Total number of elements		7
			Median number of elements used in each arm (mean)		1 (M = 1.52)
			Range of elements used in the intervention arms		1-3
		Elements (BIT: elements): Details
			Report		19
			Choice menu		5
			Notification (textual)		21
			Visualization		9
			Verbal		27
			Data entry field		14
			Printed/real life reminders (key carabineer, door hanger, bathroom reminders)		6
		Workflow for setting the goal (BIT: workflow): Summary
			Total number of different time constraints of setting a goal		6
		Workflow for setting the goal (BIT: workflow): details
			Goal is defined at start of intervention		59
			Goal is set each day		3
			Goal is set each week		5
			User can change goal when she wants		14
			When goal is reached		10
			Goal is defined user specific action (e.g. after sending an email)		2
		Workflow for viewing the goal (BIT: workflow): details
			Goal content always accessible		30
			Goal content: only accessible after user-initiated request for a reminder		4
			Goal content is not always accessible		23
			Unknown accessibility of goal content		13
	Design implementations
		Goal content (BIT: characteristics of the elements): General
			Total number of identified goal contents		29
			Median number of goal contents used in each arm (mean)		1 (M = 1.20)
			Range of goal contents used in the intervention arms		1-3
		Goal content (BIT: characteristics of the elements): Details
			Step goals
				10K steps/day for at least 5 days a week (or 7 days a week)	12
				7Ksteps a day (+/-50.000 steps each week)	14
				Self chosen step goal	9
				Step goal equals the 60th percentile of the individuals steps of past 9 days (rounded up)	2
				Step goal equals the second highest step count of baseline (rounded of, goals were 9K-19K steps/day)	2
				10% increase of number of steps compared to baseline	4
				20% increase of step count compared to baseline	1
				40% increase of step count compared to baseline	1
				50% increase of number of steps compared to baseline	1
				100% increase of number of steps compared to baseline	1
				Adaptively tailored goal based on (1) previous PA behavior and (2) future goal (10.000 steps)	1
				The individual's average number of steps (with an increase of max 2.000 steps/day)	2
				Increase of daily step goal with 2 - 3.000 steps (depending on baseline)	2
				Increase step count with at least 3.000 steps/day	2
				Do your best step goal	1
			Stair climbing goal
				Self chosen floor count goal	4
			MPVA goal
				Goal based on the PA guidelines (MPVA & strength exercise time ): user specified difficulty and PA type	4
				Goal based on the PA guidelines (MPVA): user specified difficulty and PA type	2
				Increasing MPVPA time to 150 min/week	1
			Sedentary time and walking goals
				Walk 3 min after being sedentary for 30 min	1
				Walk 6 min after being sedentary for 60 min	1
				Walk 12 min after being sedentary for 120 min	1
			Distance walked
				Self chosen distance goal	2
			Others goals
				Cadence step goal of 3.000 steps/30 min	1
				Location based suggestions to perform short exercises	1
				Suggestions to perform physical activities.	1
				Suggestions for diet change	2
				Weight loss goal	2
				Increase of activity units by at least 20%, user chooses activity type	1
		By whom is the goal set? (BIT: characteristics of the element)
			Self set by user		16
			User chooses between systems' recommendations		9
			Only defined by the system		44
		Term of the goal (BIT: characteristics of the element)
			Daily goal		48
			Weekly goal		18
			Multiple goals/suggestions day		5
			User did not had a term to finish the goal		4
		Characteristics of the goal (BIT: characteristics of the element)
			Personalized goal
				Tailored by system	20
				Personalized by user	20
			Adaptive
				Adaptive (by system) (1); static (0)	11
				Adaptable (by user)	18
				Incremental goals (goals start easy, get harder during time)	17
			Metaphoric goals (e.g. "walk from Amsterdam to Paris")		6
			Multiple goals
				Distal goal for longer period than 1 week	9
				Multiple goals (intermediate goals)	11
				Multiple goals (easy and difficult/primary and secondary goals)	3
			Team goals		4
			Coaching function
				User makes goal with aid of system ("coach")	7
				User makes or receives implementation intentions (= action plan on when and where the user performs what behavior)	4

## Sheet: Reminders
	Reminders of PA in mobile exercise interventions
	The identified technical implementations and design principles of reminders of PA in 12 studies (31 intervention arms, 6 intervention arm did not include reminders)
		Technical implementation				N (arms)
		Description of the delivery system ("What" delivers the strategy)
		Summary
			Number of different systems			6
			Medium number of systems used (mean)			1 (M = 1.19)
			Range of systems used			1-2
		Description
			Mobile application			13
			Wearable activity tracker			2
			Website or desktop application			2
			SMS			12
			Email			4
			Printed materials			3
		Description of the delivery elements ("What" delivers the strategy)
		Summary
			Number of different elements used			6
			Medium number of elements used (mean)			1 (M = 1.5)
			Range of elements used			1-3
		Description
			Report			6
			Notification: textual
				Textual notification		24
				Audio notification		3
			Visualization by glanceable display			5
			Data entry field			4
			Printed/real life reminders (key carabineer, door hanger, bathroom reminders)			3
		The frequency and timing of the reminders (BIT: "When" is the strategy implemented)
		Summary
			Number of different times and frequencies the reminders are delivered			15
		Description
			Frequency and timing
				Continuous access to the reminder		5
				User specifies when they receive the message		6
				Depended on behavior of user
					Depended on behavior of users and self-reported preferred timeslots	4
					Tailored based on context of the user (15-20 x/day)	1
					Frequency: after 30 min of sedentary behavior time	1
					Frequency: after 60 min of sedentary behavior time	1
					Frequency: after 120 min of sedentary behavior time	1
			Frequency
				Around 10 times a day		2
				2-3 times a day		4
				Once every day		6
				Once a week		4
				Twice a week		2
			Timing
				Randomly throughout the day		5
				Every day at the same time/times (e.g. at 8 in the morning)		3
				Not specified		8
		Design implementations				N
		The content types of the reminder (BIT: Characteristics of elements)
		Summary
			Number different content types of the reminders			10
			Medium amount of contents types per message (average)			2 (M = 1.69)
			Range of content types used			1-3
		Description
			Reminder of goal			9
				Reminder of action plans (or implementation plans)		1
			Information
				Information on influence of PA on health		2
				Information on how to perform the behavior		2
				Information/suggestion to perform PA (when/how much)		2
				Tips on how to increase PA		4
			Feedback on the amount of performed PA			11
				Visual metaphor of behavior
					Fuel tank representing PA behavior time	3
					Flowers representing type and amount of PA behavior	2
				Numerical and textual feedback of behavior		6
			Motivational or inspirational sayings			8
			"Questions" for the user			6
			Content is based on SCT behavior change strategies (according to the article)			2
			No details on content of reminder			4
		Characteristics of the reminders (BIT: Characteristics of the element)
		Summary
			Number of different identified characteristics			7
			Medium amount of characteristics			1 (M = 0.53)
			Range of characteristics used			0-1
		Description
			Varying content based on goal achievement			4
			Different messages (from message pool)			4
			The user can interact with the reminder
				User can snooze the prompt		3
				User can specify timeslots for messages		4
			Framing of message specified*			0
			Content of message tailored to the individual*			0
			Size of message*
				Short message (<160 characteristics)		1
				Not specified		25
			Reminder disappears automatically after a predefined time period*			2
	* variables were only scored when the user received a report or notification, not when they received a glanceable display, because illustrative visualizations can, by nature, not be framed.

## Sheet: Rewards
	Rewards of PA in mobile exercise interventions
	The identified technical implementations and design principles of rewards of PA in 12 studies (29 intervention arms, 15 intervention arm did not include monitoring)
		Technical implementation				N (arms)
		Description of the delivery system (BIT: "What" delivers the strategy)
		Summary
			Number of different systems used			6
			Medium number of systems used (mean)			1 (M = 1.59)
			Range of systems used			1-3
		Description
			Mobile application			13
			Website or desktop application			14
			SMS			7
			Email			7
			Desktop at kiosk			2
			Face-to-face or via automated transaction			3
		Description of the delivery elements (BIT: "What" delivers the strategy)
		Summary
			Number of different elements used			7
			Medium number of elements used (mean)			2 (M = 1.67)
			Range of elements used			1-2
		Description
			Report			8
			Notifications
				Textual notification		8
				Audio notification		1
			Visualizations
				Illustrative visualization (e.g. badge, coins)		13
				Progress bar		4
			Real-life rewards			10
			Unknown which elements were used			2
		The frequency and timing of the rewards (BIT: "When" is the strategy implemented)
		Summary
			Number of different times and frequencies the rewards were delivered			6
		Description
			Continuous (reward effort towards reaching the goal)			6
			Reward goal achievement
				Reward is given immediately after the goal is reached		14
				Reward is given every other day		6
				Reward is given each week		4
				Reward is given after goal attainment, but only if the user did it before somebody else		2
				Reward goal achievement which is unknown to user (e.g. after walking the distance of a marathon)		4
		Design implementations				N
		The content types of the reward (BIT: Characteristics of elements)
		Summary
			Number different content types of the rewards			16
			Medium amount of contents types per rewards (average)			2 (M = 1.66)
			Range of content types used			1-3
		Description
			Financial (type)
				Gift card for self chosen retail company or charity		2
				Charity donation		1
				Cash incentive		9
			Financial (value)
				$1 per achieved goal		2
				$1.40 per achieved goal (day)		2
				S$30 for achieving weekly goal		2
				1% change of winning $350, 18% change of winning $35 each week		2
				1% change of winning $50, 18% change of winning $5 every day		1
				1.3% change of winning $ 50, but only if goal was met the prior day		3
			Virtual reward
				Points		9
				Badge		8
				Levels		2
				Titles		2
				Slideshow of pictures of view from top of the virtually climbed building		4
				Metaphor of flowers and butterflies representing activities and goal achievement		2
				Metaphor of fish growing and/or being happy		2
		What behavior is rewarded? (BIT: Characteristics of the element)
		Summary
			Number different behavior types being rewards			11
			Medium amount of behavior types being rewards (average)			2 (M = 2.38)
			Range of behavior types rewards used			1-4
		Description
			Behavior of whom was rewarded
				Behavior of team was rewarded		4
				Behavior of individual was rewarded		27
			Goal achievement
				After reaching an adaptively tailored daily step goal		6
				After reaching 7.000 steps/day		8
				After reaching a self-selected floor count goal		4
				After reaching a self selected weekly goal		4
				Immediately after logging self-selected PA behaviors (e.g. swimming)		6
			Efforts towards goal achievement
				Reward each step minute taken		2
				Reward each step taken		4
				Reward each floor climbed		3
			Other activities in the app
				For participating quiz on PA/viewing weekly educational video for the first time		2
		Characteristics of the reminders (BIT: Characteristics of the element)
		Summary
			Number of different identified characteristics			7
			Medium amount of characteristics			1 (M = 1.13)
			Range of characteristics used			0-3
		Description
			Surprise reward (vs. pre-specified reward)			1
			Reward depends on achievement others			8
			Anticipated regret			6
			Lottery			7
			Loss incentive			2
			Currency			1
			Bonus (e.g. doubling of points when goal is reached)			6
			Cumulative rewards (e.g. with n points you get a badge)			5

## Sheet: Sharing
	Sharing in mobile exercise interventions
	The identified technical implementations and design principles of sharing of PA in 8 studies (15 intervention arms, 6intervention arm did not include monitoring)
		Technical implementation				N (arms)
		Description of the delivery system (BIT: "What" delivers the strategy)
		Summary
			Number of different systems used			4
			Medium number of systems used (mean)			1 (M = 1.21)
			Range of systems used			1-2
		Description
			Mobile application			8
			Website or desktop application			2
			Face-to-face (trained researcher, group leader)			3
			Connection to external app (facebook)			5
		Description of the delivery elements (BIT: "What" delivers the strategy)
		Summary
			Number of different elements used			8
			Medium number of elements used (mean)			3 (M = 2.5)
			Range of elements used			1-4
		Description
			User can share a rapport (includes Facebook post)			6
			Messaging function (2 way interaction)
				Facebook messenger or commenting on posts of others		5
				In app text message communications (e.g. chat function in app)		6
				In app discussion/message board		1
				Commenting on shared posts or reports of others		9
			Messaging function (1 way interaction)
				On Facebook (like message of others)		5
				In app (taunt/like others messages)		3
			Face-to-face group sessions			3
		The frequency and timing of sharing (BIT: "When" is the strategy implemented)
		Summary
			Number of different times and frequencies sharing was possible			3
		Description
			User initiated: the user can share when she wants			12
			Rule based: Once a week at fixed times			3
			Rule based: Once at a specific timeslot (time not specified)			1
		Design implementations				N
		The content of what is being shared (BIT: Characteristics of elements)
		Summary
			Number of different content types of the sharing			4
			Medium amount of contents types for sharing (average)			2 (M = 1.8)
			Range of content types used			1-3
		Description
			Users could converse on own preferred topics			13
			Users are encouraged to give tips and share experiences to help others			7
			Physical activity information
				Step count		1
				Floor count		4
			Competition results (who won the competition?)			2
		With whom is the shared? (BIT: Characteristics of the element)
		Summary
			Number different social compositions			12
		Description
			Relationship
				With strangers		5
				With acquaintances		4
				With strangers and acquaintances		2
				Relationship not specified		4
			Group size
				One-to one sharing
					Share with the same person	3
					Share with group member (Group size: participants from entire intervention (arm))	2
					Share with group member (Group size: 3 to 5 participants)	1
					Share with group member (Group size: 8 participants)	1
				Sharing with a group
					Participants from entire intervention (arm) participants	3
					Dyads (n = 2)	5
					4 participants	1
					Mean of 28	3
		Characteristics of sharing (BIT: Characteristics of the element)
		Summary
			Number of different identified characteristics			2
			Medium amount of characteristics			0 (M = 0.4)
			Range of characteristics used			0-1
		Description
			Anonymous chat function			1
			Having the option to send a template message			4

## Sheet: Social Comparison
	Social comparisons in mobile exercise interventions
	The identified technical implementations and design principles of social comparisons of PA in 9 studies (17 intervention arms, 11 intervention arm did not include monitoring)
		Technical implementation				N (arms)
		Description of the delivery system (BIT: "What" delivers the strategy)
		Summary
			Number of different systems used			4
			Medium number of systems used (mean)			1 (M = 1.56)
			Range of systems used			1-3
		Description
			Mobile application			8
			Website or desktop application			6
			SMS			4
			Email			6
			Kiosk at the workplace			1
		Description of the delivery elements (BIT: "What" delivers the strategy)
		Summary
			Number of different elements used			6
			Medium number of elements used (mean)			2 (M = 1.71)
			Range of elements used			1-3
		Description
			Rapport (numerical and/or textual)			16
				Progress bar		5
			Visualizations
				Cartoon of a fish in fish bowl representing PA level		1
				Cartoon of walking people reflecting distance walked		1
				Smiley face (positive or negative, depending on PA behavior)		1
				Leader board		4
		The frequency and timing of comparisons (BIT: "When" is the strategy implemented)
		Summary
			Number of different times and frequencies comparisons were made			3
		Description
			Continuous access to the comparison feature			10
			At the end of each day, after the user submits her step count			2
			Once a week (timing not specified)			4
		Design implementations
		The type of comparison (BIT: Characteristics of elements)
		Summary
			Number of different types of comparisons			7
			Medium number of comparison types used (mean)			1 (M= 1.59)
			Range comparison types used			1-3
		Description
			Competition
				Individual vs. individual		5
				Team vs. team		2
			Collaboration (social challenge) : individual with individual			4
			Collaboration and competition			2
			Social norm information
				Individual's achievement compared average group		5
				Team's achievement compared to other teams
					One's owns team compared to top 50% of teams	3
					One's one team compared to top 75% of teams	2
		The content of what is being compared (BIT: Characteristics of elements)
		Summary
			Number of different content types of comparisons			3
			Medium amount of contents types of comparisons (average)			1 (M = 1.19)
			Range of content types used			1-2
		Description
			Step count (number, percentage) or distance walked			11
			Floor count (number, percentage)			6
			Points			2
		With whom is the compared? (BIT: Characteristics of the element)
		Summary
			Number different social compositions			7
		Description
			Relationship
				With strangers		7
				With acquaintances		3
				With strangers and acquaintances		3
				Relationship not specified		4
			Group size
				Entire intervention (arm) participants		6
				Dyads (2)		5
				4/5 participants		1
				Not specified		2
		Characteristics of comparisons (BIT: Characteristics of the element)
		none identified
